# Supplementary material for: RNA-Seq Analysis Implicates Detoxification Pathways in Ovine Mycotoxin Resistance
Source: PLoS One. 2014 Jun 17;9(6):e99975. doi: 10.1371/journal.pone.0099975 (PMC4061066; doi:10.1371/journal.pone.0099975)
Supplement: File S2 — List of KEGG Pathway analysis results. (XLSX) [file pone.0099975.s002.xlsx]

## Sheet: H
MAPK信号通路	Pathway		Count	p-Value	q-Value	Genes
PPAR信号转导通路	MAPK signaling pathway	1	18	4.42e-08	1.35e-07	GADD45B;PDGFRB;FLNA;CACNA1H;PDGFRA;FLNB;MAP3K13;MEF2C;SOS1;PLA2G2D;PTPRR;PAK1;FGF12;TGFB3;GADD45G;FOS;STMN1;FGFR2
钙信号转导通路	PPAR signaling pathway	1	14	4.96e-13	3.83e-12	CD36;APOC3;FABP5;PPARG;SCP2;SCD;ACSL5;HMGCS2;PLTP;CYP4A11;SORBS1;CYP4A22;ACADM;ACSL4
胰岛素信号转导通路	Calcium signaling pathway	1	14	2.24e-07	5.78e-07	PDGFRB;CACNA1H;PTK2B;PDGFRA;ADRB2;ITPR1;MYLK2;EDNRB;TNNC1;ADRB1;ADRA1D;ADRA1A;ADCY1;PLCE1
TGF-β信号转导通路	Insulin signaling pathway	1	13	4.99e-08	1.5e-07	ACACB;EIF4E;IRS2;SOS1;FBP1;SOCS3;SORBS1;PKM2;RHOQ;GYS2;FBP2;PRKAG2;FASN
Toll样受体信号转导通路	TGF-beta signaling pathway	1	9	2.64e-06	5.32e-06	SMAD4;THBS1;DCN;THBS2;SMAD3;INHBC;TGFB3;ID3;BMP4
脂肪细胞因子信号转导通路	Toll-like receptor signaling pathway	1	8	7.15e-05	9.43e-05	IFNAR1;CXCL10;LY96;IL12B;CXCL10;IL6;IRF7;TLR7;FOS
p53信号途径	Adipocytokine signaling pathway	1	7	3.22e-05	4.83e-05	CD36;ACACB;ACSL5;IRS2;SOCS3;ACSL4;PRKAG2
促性腺激素释放激素信号转导通路	p53 signaling pathway	1	7	3.91e-05	5.67e-05	GADD45B;CCND1;THBS1;SERPINE1;RRM2;IGF1;GADD45G
JAK-STAT信号转导通路	GnRH signaling pathway	1	7	0.000611	0.000621	PTK2B;MMP2;ITPR1;MMP14;SOS1;PLA2G2D;ADCY1
T细胞受体信号转导通路	Jak-STAT signaling pathway	1	6	0.018416	0.0112139	CCND1;IFNAR1;IL12B;IL6;SOS1;SOCS3
Wnt信号通路	T cell receptor signaling pathway	1	5	0.015824	0.00981597	CD4;SOS1;MALT1;PAK1;FOS
幽门螺旋杆菌感染的上皮细胞信号转导	Wnt signaling pathway	1	5	0.0542473	0.0276601	SMAD4;CCND1;SFRP1;SMAD3;WIF1
B细胞受体信号转导通路	Epithelial cell signaling in Helicobacter pylori infection	1	4	0.0145305	0.0092464	ATP6V1B1;TJP1;MET;PAK1
磷脂酰肌醇信号系统	B cell receptor signaling pathway	1	4	0.0182901	0.0111666	SOS1;MALT1;CD79A;FOS
mTOR信号通路	Phosphatidylinositol signaling system	1	4	0.0191077	0.0115142	PIK3C2G;ITPR1;PI4KA;PLCE1
FC小量RI信号转导通路	mTOR signaling pathway	1	3	0.0324924	0.0182524	EIF4E;HIF1A;IGF1
ErbB受体信号转导通路	Fc epsilon RI signaling pathway	1	2	0.285431	0.109636	SOS1;PLA2G2D
Hedgehog信号通路	ErbB signaling pathway	1	2	0.324877	0.122755	SOS1;PAK1
血管内皮生长因子信号转导通路	Hedgehog signaling pathway	1	1	0.536258	0.193186	BMP4
粘着	VEGF signaling pathway	1	1	0.641126	0.229539	PLA2G2D
细胞色素P450药物代谢 -	Focal adhesion	0	34	7.15e-27	5.53e-25	PDGFRB;FLNA;ACTN1;COL6A1;COL3A1;CCND1;TLN1;THBS1;COL5A1;PDGFRA;COL1A2;COL5A2;FLNB;THBS2;COL6A3;MYLK2;COL1A1;HGF;SOS1;LAMB3;ITGAV;MET;PAK1;LAMC2;COL4A1;COL4A2;TNC;COL6A2;COL4A4;VASP;LAMA5;IGF1;COL5A3;COL2A1
外源物代谢的细胞色素P450	Drug metabolism - cytochrome P450	0	26	1.79e-30	4.15e-28	GSTA1;CYP2A13;CYP2E1;ADH1C;CYP1A2;UGT2B28;CYP2B6;AOX1;ADH4;UGT1A4;CYP2C18;UGT2B4;UGT2B11;CYP2C9;UGT2B10;GSTA3;CYP3A5;CYP2C19;CYP2A6;ADH6;GSTA4;GSTM1;FMO2;FMO4;CYP2C8;UGT2B15
ECM-受体相互作用	Metabolism of xenobiotics by cytochrome P450	0	25	3.3e-29	3.82e-27	GSTA1;EPHX1;CYP2E1;ADH1C;CYP1A2;UGT2B28;CYP2B6;ADH4;UGT1A4;AKR1C1;AKR1C4;CYP2C18;UGT2B4;UGT2B11;CYP2C9;UGT2B10;AKR1C3;GSTA3;CYP3A5;CYP2C19;ADH6;GSTA4;GSTM1;CYP2C8;UGT2B15
视黄醇代谢	ECM-receptor interaction	0	24	2.11e-25	8.17e-24	CD36;COL6A1;COL3A1;THBS1;COL5A1;COL1A2;COL5A2;SDC1;THBS2;COL6A3;COL1A1;AGRN;LAMB3;HSPG2;ITGAV;LAMC2;COL4A1;COL4A2;TNC;COL6A2;COL4A4;LAMA5;COL5A3;COL2A1
细胞因子，细胞因子受体相互作用	Retinol metabolism	0	22	2.97e-25	9.85e-24	CYP2A13;ADH1C;CYP1A2;UGT2B28;CYP2B6;ADH4;UGT1A4;CYP2C18;UGT2B4;UGT2B11;CYP2C9;UGT2B10;DHRS4;CYP3A5;CYP2C19;CYP2A6;ADH6;CYP26A1;CYP4A11;CYP4A22;CYP2C8;UGT2B15
细胞周期;	Cytokine-cytokine receptor interaction	0	18	2.11e-08	6.9e-08	TNFRSF9;PDGFRB;TNFRSF12A;IFNAR1;CXCL10;PDGFRA;CCR3;IL12B;CCL24;CXCL10;HGF;IL6;IL17RB;CCL2;CSF1R;MET;INHBC;EDA;TGFB3
调节肌动蛋白细胞骨架	Cell cycle	0	16	6.58e-12	4.02e-11	GADD45B;SMAD4;CCND1;MCM5;YWHAZ;CCNA2;SMAD3;MCM4;MCM2;MCM7;MCM6;E2F1;PCNA;MCM3;TGFB3;GADD45G
花生四烯酸代谢	Regulation of actin cytoskeleton	0	15	3.08e-07	7.67e-07	PDGFRB;ACTN1;MSN;MYH9;PDGFRA;MYLK2;SOS1;LIMK1;ITGAV;IQGAP1;PAK1;FGF12;WASL;SCIN;FGFR2
细胞粘附分子（CAMs）	Arachidonic acid metabolism	0	14	2.31e-14	2.07e-13	CYP4F2;CYP4F3;CYP2E1;CYP2B6;CYP2C18;CYP2C9;AKR1C3;CYP2C19;CYP4A11;PLA2G2D;PTGIS;GGT7;CYP4A22;CYP2C8
药物代谢 - 其他酶	Cell adhesion molecules (CAMs)	0	12	2.84e-07	7.16e-07	HLA-A;HLA-DQB1;CD4;CNTNAP2;HLA-B;SDC1;VCAM1;MPZL1;ITGAV;ICAM1;CDH2;PECAM1
神经活性配体 - 受体相互作用	Drug metabolism - other enzymes	0	11	6.62e-11	3.49e-10	CYP2A13;UGT2B28;UGT1A4;UGT2B4;UGT2B11;UGT2B10;XDH;CYP3A5;CYP2A6;UPB1;UGT2B15
淀粉和蔗糖代谢	Neuroactive ligand-receptor interaction	0	11	0.000742	0.000739	GLRA2;GRIK2;GRIK5;ADRB2;GABRA3;SCTR;S1PR3;EDNRB;ADRB1;ADRA1D;ADRA1A
补体和凝血级联	Starch and sucrose metabolism	0	10	1.64e-09	6.43e-09	UGT2B28;UGT1A4;UGT2B4;UGT2B11;UGT2B10;AMY2A;AMY2B;ENPP3;GYS2;UGT2B15
大肠癌	Complement and coagulation cascades	0	10	2.87e-08	9.11e-08	MASP1;CFH;MBL2;PROC;CD59;FGB;C7;SERPINE1;PLAT;CD55
小细胞肺癌	Colorectal cancer	0	10	1.95e-07	5.12e-07	PDGFRB;SMAD4;CCND1;PDGFRA;BIRC5;SMAD3;SOS1;MET;TGFB3;FOS
脂肪酸代谢	Small cell lung cancer	0	10	2.44e-07	6.21e-07	CCND1;LAMB3;ITGAV;E2F1;LAMC2;COL4A1;COL4A2;COL4A4;LAMA5;FHIT
雄激素和雌激素代谢	Fatty acid metabolism	0	9	7.49e-09	2.61e-08	ADH1C;ADH4;HSD17B10;ACSL5;ADH6;CYP4A11;CYP4A22;ACADM;ACSL4
白细胞跨内皮迁移	Androgen and estrogen metabolism	0	9	7.49e-09	2.61e-08	UGT2B28;UGT1A4;AKR1C4;HSD17B2;UGT2B4;UGT2B11;UGT2B10;HSD17B7;UGT2B15
自然杀伤细胞介导的​​细胞毒作用	Leukocyte transendothelial migration	0	9	3.88e-05	5.67e-05	ACTN1;MSN;PTK2B;MMP2;CYBB;VCAM1;ICAM1;VASP;PECAM1
嘌呤代谢	Natural killer cell mediated cytotoxicity	0	9	0.000108	0.000136	HLA-A;MICB;PTK2B;IFNAR1;HLA-B;SOS1;ICAM1;PAK1;TYROBP
亚油酸代谢	Purine metabolism	0	9	0.000224	0.000259	AK3L1;AK3L1;XDH;PAPSS1;RRM2;PKM2;ENPP3;FHIT;ADCY1;PDE4D
DNA聚合酶	Linoleic acid metabolism	0	8	4.44e-09	1.69e-08	CYP2E1;CYP1A2;CYP2C18;CYP2C9;CYP3A5;CYP2C19;PLA2G2D;CYP2C8
缬氨酸，亮氨酸和异亮氨酸的降解	DNA polymerase	0	8	2.14e-08	6.9e-08	MCM5;MCM4;MCM2;MCM7;MCM6;PCNA;MCM3;RNASEH2A
黑色素瘤	Valine, leucine and isoleucine degradation	0	8	1.64e-07	4.45e-07	AOX1;MCEE;BCAT2;HSD17B10;HMGCS2;MUT;PCCB;ACADM
粘合连接	Melanoma	0	8	4.99e-06	9.8e-06	PDGFRB;CCND1;PDGFRA;HGF;E2F1;MET;FGF12;IGF1
造血干细胞系	Adherens junction	0	8	1.11e-05	1.99e-05	ACTN1;SMAD4;TJP1;SMAD3;IQGAP1;MET;SORBS1;WASL
前列腺癌	Hematopoietic cell lineage	0	8	2.27e-05	3.54e-05	CD36;CD4;CD59;IL6;CSF1R;CD9;TFRC;CD55
抗原加工与提呈	Prostate cancer	0	8	2.47e-05	3.79e-05	PDGFRB;CREB3L1;CCND1;PDGFRA;SOS1;E2F1;IGF1;FGFR2
缝隙连接	Antigen processing and presentation	0	8	2.68e-05	4.09e-05	HLA-A;HLA-DQB1;CD4;IFI30;CTSS;HLA-B;LGMN;CTSL1
谷胱甘肽代谢	Gap junction	0	8	3.69e-05	5.49e-05	PDGFRB;PDGFRA;TUBB2A;ITPR1;TJP1;SOS1;ADRB1;ADCY1
糖和葡萄糖醛酸的互	Glutathione metabolism	0	7	4.51e-06	9.01e-06	GSTA1;GSTA3;GSTA4;GSTM1;GGT7;RRM2;GCLC
抗坏血酸和aldarate代谢	Pentose and glucuronate interconversions	0	6	8e-07	1.84e-06	UGT2B28;UGT1A4;UGT2B4;UGT2B11;UGT2B10;UGT2B15
卟啉和叶绿素代谢	Ascorbate and aldarate metabolism	0	6	1.03e-06	2.31e-06	UGT2B28;UGT1A4;UGT2B4;UGT2B11;UGT2B10;UGT2B15
色氨酸代谢	Porphyrin and chlorophyll metabolism	0	6	1.69e-05	2.81e-05	UGT2B28;UGT1A4;UGT2B4;UGT2B11;UGT2B10;UGT2B15
酪氨酸代谢	Tryptophan metabolism	0	6	2.24e-05	3.52e-05	CYP1A2;INMT;AOX1;HSD17B10;KMO;TDO2
糖酵解/糖异生	Tyrosine metabolism	0	6	3.78e-05	5.58e-05	ADH1C;AOX1;ADH4;FAH;GOT1;ADH6
神经胶质瘤	Glycolysis / Gluconeogenesis	0	6	0.000218	0.000254	ADH1C;ADH4;ADH6;FBP1;PKM2;FBP2
肾细胞癌	Glioma	0	6	0.000237	0.000272	PDGFRB;CCND1;PDGFRA;SOS1;E2F1;IGF1
慢性粒细胞白血病	Renal cell carcinoma	0	6	0.000384	0.000415	HGF;SOS1;HIF1A;MET;PAK1;TGFB3
泛酸钙和辅酶A合成	Chronic myeloid leukemia	0	6	0.000516	0.000545	SMAD4;CCND1;SMAD3;SOS1;E2F1;TGFB3
丙酸酯的合成代谢	Pantothenate and CoA biosynthesis	0	5	1.13e-06	2.48e-06	VNN1;PANK1;BCAT2;UPB1;ENPP3
膀胱癌	Propanoate metabolism	0	5	8.52e-05	0.000109	ACACB;MCEE;MUT;PCCB;ACADM
致病性大肠杆菌感染 - 肠出血性大肠杆菌	Bladder cancer	0	5	0.000239	0.000273	DAPK3;CCND1;MMP2;THBS1;E2F1
致病性大肠杆菌感染 - EPEC	Pathogenic Escherichia coli infection - EHEC	0	5	0.000846	0.000827	YWHAZ;LY96;TUBB2A;KRT18;WASL
胰腺癌	Pathogenic Escherichia coli infection - EPEC	0	5	0.000846	0.000827	YWHAZ;LY96;TUBB2A;KRT18;WASL
轴突导向	Pancreatic cancer	0	5	0.00300169	0.00235267	SMAD4;CCND1;SMAD3;E2F1;TGFB3
紧密连接;	Axon guidance	0	5	0.0309796	0.0175299	LIMK1;MET;PAK1;EPHA2;SEMA4D
阿尔茨海默氏病	Tight junction	0	5	0.0365495	0.0202859	EPB41L3;ACTN1;MYH9;SPTAN1;TJP1
咖啡因的代谢	Alzheimer's disease	0	5	0.0902435	0.0422107	APP;COX7A1;ITPR1;HSD17B10;LRP1
烟酸和烟酰胺的代谢	Caffeine metabolism	0	4	1.08e-06	2.4e-06	CYP2A13;CYP1A2;XDH;CYP2A6
胆汁酸的生物合成	Nicotinate and nicotinamide metabolism	0	4	0.000273	0.000301	AOX1;NMNAT1;NNMT;ENPP3
果糖和甘露糖代谢	Bile acid biosynthesis	0	4	0.000578	0.000594	ADH1C;ADH4;AKR1C4;ADH6
移植排斥反应	Fructose and mannose metabolism	0	4	0.001332	0.00122628	SORD;KHK;FBP1;FBP2
丁酸代谢	Allograft rejection	0	4	0.00163434	0.00145833	HLA-A;HLA-DQB1;IL12B;HLA-B
移植物抗宿主病	Butanoate metabolism	0	4	0.00163434	0.00145833	ACSM1;HSD17B10;HMGCS2;ACSM2A
I型糖尿病	Graft-versus-host disease	0	4	0.0023761	0.00196877	HLA-A;HLA-DQB1;HLA-B;IL6
ABC转运 -	Type I diabetes mellitus	0	4	0.00282185	0.00222676	HLA-A;HLA-DQB1;IL12B;HLA-B
非小细胞肺癌	ABC transporters - General	0	4	0.00282185	0.00222676	ABCB11;ABCA6;ABCC11;ABCC1
系统性红斑狼疮	Non-small cell lung cancer	0	4	0.00592	0.00426534	CCND1;SOS1;E2F1;FHIT
1 - 和2 - 甲基萘降解	Systemic lupus erythematosus	0	4	0.128406	0.0563142	ACTN1;HLA-DQB1;C7;TROVE2
3 - 氯丙烯酸退化	1- and 2-Methylnaphthalene degradation	0	3	0.000617	0.000621	ADH1C;ADH4;ADH6
丙酮酸代谢	3-Chloroacrylic acid degradation	0	3	0.000617	0.000621	ADH1C;ADH4;ADH6
甘氨酸，丝氨酸和苏氨酸代谢	Pyruvate metabolism	0	3	0.0174453	0.010693	ACACB;LDHD;PKM2
II型糖尿病	Glycine, serine and threonine metabolism	0	3	0.0198053	0.0119037	DMGDH;CHKA;PSAT1
自身免疫性甲状腺疾病	Type II diabetes mellitus	0	3	0.0223325	0.0131836	IRS2;SOCS3;PKM2
磷酸肌醇代谢	Autoimmune thyroid disease	0	3	0.0341096	0.0191146	HLA-A;HLA-DQB1;HLA-B
甘油磷脂代谢	Inositol phosphate metabolism	0	3	0.0374668	0.0206595	PIK3C2G;PI4KA;PLCE1
长期的抑郁症	Glycerophospholipid metabolism	0	3	0.0653919	0.0325556	ETNK1;CHKA;PLA2G2D
长时程增强	Long-term depression	0	3	0.0699823	0.0346921	ITPR1;PLA2G2D;IGF1
嘧啶代谢	Long-term potentiation	0	3	0.0795834	0.0382983	ITPR1;PPP1R1A;ADCY1
黑色素	Pyrimidine metabolism	0	3	0.129002	0.0564688	AK3;UPB1;RRM2
氧化磷酸化	Melanogenesis	0	3	0.163354	0.0685321	CREB3L1;EDNRB;ADCY1
泛素介导的蛋白质降解	Oxidative phosphorylation	0	3	0.285218	0.109636	ATP6V1B1;COX7A1;ATP4A
单萜生物合成	Ubiquitin mediated proteolysis	0	3	0.285218	0.109636	SOCS3;UBE4A;UBE2C
维生素B6代谢	Monoterpenoid biosynthesis	0	2	0.000179	0.000213	CYP2C9;CYP2C19
脂肪酸合成	Vitamin B6 metabolism	0	2	0.00174081	0.00151484	AOX1;PSAT1
γ-六氯环己烷降解	Fatty acid biosynthesis	0	2	0.00258807	0.00207393	ACACB;FASN
柠檬油精和蒎烯降解	gamma-Hexachlorocyclohexane degradation	0	2	0.0237421	0.013857	PON1;CYP3A5
β-丙氨酸代谢	Limonene and pinene degradation	0	2	0.0237421	0.013857	CYP2C9;CYP2C19
磷酸戊糖途径	beta-Alanine metabolism	0	2	0.0375789	0.0206595	UPB1;ACADM
Selenoamino酸代谢	Pentose phosphate pathway	0	2	0.0470282	0.0247404	FBP1;FBP2
合成类固醇	Selenoamino acid metabolism	0	2	0.0470282	0.0247404	PAPSS1;GGT7
甲状腺癌	Biosynthesis of steroids	0	2	0.0537555	0.0275001	HMGCR;HSD17B7
叶酸生物合成	Thyroid cancer	0	2	0.0572391	0.0290579	CCND1;PPARG
原发性免疫缺陷	Folate biosynthesis	0	2	0.0719095	0.0355714	QDPR;NUDT8
脂质代谢	Primary immunodeficiency	0	2	0.0796506	0.0382983	CD4;CD79A
核苷酸切除修复	Sphingolipid metabolism	0	2	0.0958484	0.0446523	ASAH1;SGMS1
子宫内膜癌的发生率	Nucleotide excision repair	0	2	0.117254	0.0524143	PCNA;ERCC3
霍乱 - 感染	Endometrial cancer	0	2	0.153594	0.0651442	CCND1;SOS1
急性髓系白血病	Cholera - Infection	0	2	0.186894	0.0758697	ATP6V1B1;TJP1
苯乙烯降解	Acute myeloid leukemia	0	2	0.186894	0.0758697	CCND1;SOS1
香叶醇降解	Styrene degradation	0	1	0.0396136	0.0214728	FAH
双酚A降解	Geraniol degradation	0	1	0.0524668	0.02714	HSD17B10
生物碱生物合成我	Bisphenol A degradation	0	1	0.0651483	0.0325556	PON1
己内酰胺降解	Alkaloid biosynthesis I	0	1	0.0776603	0.0378513	GOT1
氰基氨基酸代谢	Caprolactam degradation	0	1	0.0900052	0.0422107	HSD17B10
酮体的合成和降解	Cyanoamino acid metabolism	0	1	0.102185	0.047225	GGT7
还原羧酸循环（CO2固定）	Synthesis and degradation of ketone bodies	0	1	0.114202	0.051647	HMGCS2
在线粒体脂肪酸延长	Reductive carboxylate cycle (CO2 fixation)	0	1	0.126059	0.0558123	ACLY
苯丙氨酸，酪氨酸和色氨酸生物合成	Fatty acid elongation in mitochondria	0	1	0.126059	0.0558123	HSD17B10
牛磺酸，牛磺酸代谢	Phenylalanine, tyrosine and tryptophan biosynthesis	0	1	0.126059	0.0558123	GOT1
C21-甾体类激素代谢	Taurine and hypotaurine metabolism	0	1	0.126059	0.0558123	GGT7
缬氨酸，亮氨酸和异亮氨酸的生物合成	C21-Steroid hormone metabolism	0	1	0.137757	0.0596818	AKR1C4
半胱氨酸代谢	Valine, leucine and isoleucine biosynthesis	0	1	0.137757	0.0596818	BCAT2
昼夜节律	Cysteine metabolism	0	1	0.160686	0.0677803	GOT1
硫代谢	Circadian rhythm	0	1	0.160686	0.0677803	PER3
鞘糖脂生物合成 - globoseries	Sulfur metabolism	0	1	0.160686	0.0677803	PAPSS1
硫酸角质素生物合成	Glycosphingolipid biosynthesis - globoseries	0	1	0.171921	0.0716726	ST3GAL1
鞘糖脂生物合成 - ganglioseries	Keratan sulfate biosynthesis	0	1	0.183007	0.0745997	ST3GAL1
乙醛酸和二羧酸代谢	Glycosphingolipid biosynthesis - ganglioseries	0	1	0.183007	0.0745997	ST3GAL1
核黄素代谢	Glyoxylate and dicarboxylate metabolism	0	1	0.183007	0.0745997	MTHFD1L
碳库叶酸	Riboflavin metabolism	0	1	0.183007	0.0745997	ENPP3
α-亚麻酸的代谢	One carbon pool by folate	0	1	0.193944	0.0783884	MTHFD1L
的不饱和脂肪酸的生物合成	alpha-Linolenic acid metabolism	0	1	0.215381	0.0858564	PLA2G2D
苯丙氨酸代谢	Biosynthesis of unsaturated fatty acids	0	1	0.256563	0.10063	SCD
蛋氨酸代谢	Phenylalanine metabolism	0	1	0.256563	0.10063	GOT1
错配修复	Methionine metabolism	0	1	0.266517	0.103832	DNMT1
氮代谢	Mismatch repair	0	1	0.266517	0.103832	PCNA
谷氨酸代谢	Nitrogen metabolism	0	1	0.276338	0.10694	CA3
硫酸乙酰肝素合成	Glutamate metabolism	0	1	0.276338	0.10694	GOT1
同源重组	Heparan sulfate biosynthesis	0	1	0.314326	0.11976	EXT1
氨基代谢	Homologous recombination	0	1	0.314326	0.11976	XRCC2
丙氨酸和天门冬氨酸代谢	Aminosugars metabolism	0	1	0.323507	0.122637	CHIA
哮喘	Alanine and aspartate metabolism	0	1	0.323507	0.122637	GOT1
O-糖基合成	Asthma	0	1	0.332566	0.125151	HLA-DQB1
柠檬酸循环（TCA循环）	O-Glycan biosynthesis	0	1	0.341504	0.128099	ST3GAL1
醚脂代谢的影响	Citrate cycle (TCA cycle)	0	1	0.359023	0.133912	ACLY
精氨酸和脯氨酸代谢	Ether lipid metabolism	0	1	0.376076	0.139935	PLA2G2D
碱基切除修复	Arginine and proline metabolism	0	1	0.384432	0.142133	GOT1
N-聚糖的生物合成	Base excision repair	0	1	0.384432	0.142133	PCNA
赖氨酸降解	N-Glycan biosynthesis	0	1	0.439878	0.160459	ALG13
基底细胞癌	Lysine degradation	0	1	0.497166	0.180223	HSD17B10
核糖体	Basal cell carcinoma	0	1	0.523577	0.188911	BMP4
帕金森氏症	Ribosome	0	1	0.747353	0.265116	RPL15
	Parkinson's disease	0	1	0.840392	0.294964	COX7A1
